# Supplementary material for: Most nuclear systemic autoantigens are extremely disordered proteins: implications for the etiology of systemic autoimmunity
Source: Arthritis Res Ther. 2005 Oct 6;7(6):R1360–74. doi: 10.1186/ar1832 (PMC1297582; doi:10.1186/ar1832)
Supplement: Additional file 1 — An Excel file containing a table listing the human nuclear systemic autoantigens in our study, along with their Swiss-Prot accession number, associated disease and length of all disordered regions of more than 20 residues. [file ar1832-S1.xls]

## Sheet: FinalAutoAntigenTablev0
Autoantigens:
				Length of ALL DISORDERED Regions >=20
ExPASy	Protein	SwissProt	Disease	or longest region if none >= 20	Length of LDRs (Long Disordered Region) >=40
RSMB_HUMAN	SmB/SmB'	(P14678)	SLE	190	190
SMD1_HUMAN	Sm-D1	(P62314)	SLE	39
SMD2_HUMAN	Sm-D2	(P62316)	SLE	21,33
SMD3_HUMAN	Sm-D3	(P62318)	SLE	23,46	46
RU1A_HUMAN	U1 snRNP A	(P09012)	SLE	131	131
RU17_HUMAN	U1 snRNP 70K	(P08621)	SLE	40,48,195	40,48,195
RU1C_HUMAN	U1 snRNP C	(P09234)	SLE	95	95
RU2A_HUMAN	U2 snRNP A'	(P09661)	SLE	36,47	47
RU2B_HUMAN	U2 snRNP B"	(P08579)	SLE	56	56
RO52_HUMAN	Ro52K SS-A1	(P19474)	SLE,SS	23,51,79	51,79
RO60_HUMAN	Ro60K SS-A2	(P10155)	SLE,SS	23,28
LA_HUMAN	La SS-B	(P05455)	SLE,SS	22,27,30,40	40
H14_HUMAN	Histone H1b	(P10412)	SLE	51, 107	51, 107
H2AC_HUMAN	Histone H2A.1b	(P02261)	SLE	27,27
H2BA_HUMAN	Histone H2B.1a	(P62807)	SLE	39	39
H31_HUMAN	Histone H3.1	(P16106)	SLE	65	65
H4_HUMAN	Histone H4	(P62805)	SLE	53	53
TOP1_HUMAN	DNA topoisomerase I	(P11387)	SScl (retroviral p30gag)	40,66,80,88	39,40,66,80,88
CENA_HUMAN	CENP-A	(P49450)	Ray, Crest(SScl sub)	62	62
CENB_HUMAN	CENP-B	(P07199)	Ray, Crest(SScl sub)	23,32,48,61,87	48,61,87
CENC_HUMAN	CENP-C	(Q03188)	SS, SScl, autoantigen	24,26,26,29,30,31,33,46,49,54,155	46,49,54,155
KU86_HUMAN	Ku86	(P13010)	SLE	17
KU70_HUMAN	Ku70	(P12956)	SLE, Cterm 190 residues	26,26,36
ANXB_HUMAN	Annexin A11	(P50995)	SLE,SS,RA	26,30,41,127	41127
RP38_HUMAN	RNaseP p38	(P78345)	SScl, 4/4 sera	24,35,75	75
RP30_HUMAN	RNaseP p30	(P78346)	SScl, 2/4 sera	19
RUV1_HUMAN	RuvB-like 1	(Q9Y265)	PM, Der, AH	20,21,22
CHD3_HUMAN	CHD-3	(Q12873)	Der	20,26,29,38,40,52,71,86,92,94,162	40,52,71,86,92,94,162
CHD4_HUMAN	CHD-4	(Q14839)	Der	21,24,24,26,27,35,38,39,49,61,71,132,159	49,61,71,132,159
RCC1_HUMAN	RCC1	(P18754)	Ray	29,30,37,40	40
PMC2_HUMAN	PM/Scl-100, PM/Scl-2	(Q01780)	PM,SScl	20,21,24,25,26,31,41	41
RR45_HUMAN	PM/Scl-75, PM/Scl-1	(Q06265)	PM,SScl	39,98	98
RR42_HUMAN	RRP42	(Q15024)	PM,SScl	19
RRP4_HUMAN	RRP4	(Q13868)	PM,SScl	26
FBRL_HUMAN	Fibrillarin	(P22087)	SScl, in 8% patients	28,62	62
UBF1_HUMAN	UBF-1	(P17480)	SScl, Autoantigen NOR-90	21,23,24,25,29,82,121	82121
PSE3_HUMAN	PA28g	(P61289)	SLE	21,22
SSNA_HUMAN	SSNA1	(O43805)	SS	57	57
ROAA_HUMAN	hnRNP A/B	(Q99729)	SLE, RA, MCTD	21,25,30,65	65
ROA2_HUMAN	hnRNP A2	(P22626)	SLE, RA, MCTD	26,26,38,39
Z330_HUMAN	ZNF330	(Q9Y3S2)	RA, Nucleolar autoantigen 36	28,30,
SFR1_HUMAN	ASF-1 SRp30a	(Q07955)	SLE	33,65	65
SFR2_HUMAN	SC35 SRp30b	(Q01130)	SLE	22,25,130	130
SFR3_HUMAN	SRp20	(P84103)	SLE	89	89
SFR4_HUMAN	SRp75	(Q08170)	SLE	29, 339	339
SFR5_HUMAN	SRp40	(Q13243)	SLE	56, 104	56, 104
SFR6_HUMAN	SRp55	(Q13247)	SLE	20,35,183	183
YB1_HUMAN	DBP1	(P67809)	SScl,SLE	53, 230	53, 230
NUMA_HUMAN	NUMA1	(Q14980)	SS	29,31,35,37,38,39,39,39,40,56,59,59,64,76,81,83,85,102,109,110,127,131	40,56,59,59,64,76,81,83,85,102,109,110,127,131
KF11_HUMAN	Eg5Kinesin-likeNUMA-2	(P52732)	SS, SLE	23,24,24,25,29,31,38,42,66	42,66
PCNA_HUMAN	PCNA (cyclin)	(P12004)	SLE sera contains PCNA	21
Disease Abbreviation:
SLE = Systemic Lupus Erythematosus
SS = Sjogren Syndrome
SScl = Scleroderma (Systemic Sclerosis)
PM = Polymyositis
Der = Dermatomyositis
Ray = Raynaud disease,
RA = Rheumatoid Arthritis
MCTD = Mixed Connective Tissue Disease
